# Supplementary material for: A Repeated Time-to-Positive Symptoms Improvement among Malaysian Patients with Schizophrenia Spectrum Disorders Treated with Clozapine
Source: Pharmaceutics. 2021 Jul 22;13(8):1121. doi: 10.3390/pharmaceutics13081121 (PMC8401956; doi:10.3390/pharmaceutics13081121)
Supplement: Supplementary file 1 [file pharmaceutics-13-01121-s001.zip]

Archive with 1 entries (1 files):
- pharmaceutics-1218556-supplementary.pdf
